# Supplementary material for: Intra-Specific Diversity of Leishmania major Isolates: A Key Determinant of Tunisian Zoonotic Cutaneous Leishmaniasis Clinical Polymorphism
Source: Microorganisms. 2022 Feb 25;10(3):505. doi: 10.3390/microorganisms10030505 (PMC8955835; doi:10.3390/microorganisms10030505)
Supplement: Supplementary file 1 [file microorganisms-10-00505-s001.zip]

Archive with 1 entries (1 files):
- microorganisms-1562847-supplementary.pdf
